# Supplementary material for: Health Status, Health-Related Factors and Work Environment in Korean Semiconductor Workers between 1984–2012: A Qualitative Study and a Cross-Sectional Study
Source: Int J Environ Res Public Health. 2022 May 22;19(10):6286. doi: 10.3390/ijerph19106286 (PMC9140394; doi:10.3390/ijerph19106286)
Supplement: Supplementary file 1 [file ijerph-19-06286-s001.zip]

Archive with 1 entries (1 files):
- ijerph-1697405-supplementary.pdf
